# Supplementary material for: A Novel UHPLC–MS/MS Method for the Measurement of 25-Hydroxyvitamin D3 in Canine Serum and Its Application to Healthy Dogs
Source: Animals (Basel). 2023 Dec 23;14(1):62. doi: 10.3390/ani14010062 (PMC10778062; doi:10.3390/ani14010062)
Supplement: Supplementary file 1 [file animals-14-00062-s001.zip]

Archive with 1 entries (1 files):
- animals-2708991-supplementary.pdf
